# Supplementary material for: SUN1/2 controls macrophage polarization via modulating nuclear size and stiffness
Source: Nat Commun. 2023 Oct 12;14:6416. doi: 10.1038/s41467-023-42187-5 (PMC10570371; doi:10.1038/s41467-023-42187-5)
Supplement: Supplementary file 6 — Source Data [file 41467_2023_42187_MOESM6_ESM.xlsx]

## Sheet: Figure 1
Fig.1b	LPS	PBS	Fig.1c	LPS	PBS	Fig.1d	LPS	PBS	Fig.1e	LPS	PBS
	1399.84	529.217		1099.84	529.217		25.2085	8.5467		36.9319	62.6659
	954.927	692.824		954.927	692.824		22.1498	11.7029		37.9683	60.003
	1103.51	485.311		1103.51	485.311		26.715	11.2654		35.5755	72.9272
	1339.07	380.808		1139.07	380.808		24.3453	8.165		42.7892	59.2014
	712.357	629.674		712.357	629.674		24.404	7.3518		35.872	69.748
	1231.72	996.164		1031.72	496.164		21.3711	12.5426		33.3059	59.818
	1349.92	519.037		1049.92	519.037		24.9707	9.1621		37.4017	69.9031
	918.034	677.804		918.034	677.804		20.5696	6.4786		33.3089	64.0223
	1018.7	565.278		618.703	565.278		22.6043	8.0822		37.525	60.2613
	1128.55	699.336		863.776	451.591		25.9742	11.737		36.9965	72.7892
	914.697	441.411		607.519	490.656		22.616	10.6506		35.3054	73.8873
	1017.03	384.645		900.669	385.48		26.4985	9.2055		32.1844	64.7857
	723.209	407.851		719.37	495.994		26.3136	9.7945		40.6043	59.5097
	1109.02	452.927		844.244	427.718		22.3277	7.1474		31.2596	64.0723
	731.386	583.312		688.985	478.634		21.4944	9.5244		29.5948	66.6735
	928.882	495.331		643.909	377.3		26.8967	12.0611		30.6313	69.7945
	878.301	539.569		686.982	417.37		22.888	10.2231		40.1997	72.754
	702.994	493.826		772.622	339.737		20.7182	13.121		25.094	65.8133
	1086.81	597.334		669.618	481.641		20.9513	14.2924		30.2114	72.6307
	775.298	425.884		833.392	316.2		21.4563	12.3194		32.5127	59.8914
	1066.11	451.09		647.917	403.676		25.8896	13.5215
	1097.33	675.967		729.217	351.757		22.431	10.882
	706.348	355.765		710.855	359.101		24.9472	10.6313
	709.685	410.188		662.775	353.259		25.0235	12.5332
	1145.75	496.332		711.021	493.826		20.5461	10.1186
	1388.98	526.717		878.969	399.173		23.4792	8.5003
	1057.43	462.775		624.376	455.265		23.2249	9.1703
	1050.42	607.019		621.206	368.282		24.3541	13.771
	1359.1	457.605		821.875	424.714		26.6735	9.3436
	1082.14	385.643		619.535	458.435		20.3964	10.5984
	910.354	482.642		884.313	421.209		23.8491	8.6231
	851.923	452.423		1014.86	439.737		18.7698	10.904
	919.037	410.855		639.569	356.097		20.6565	10.0975
	1076.13	510.188		576.296	494.33		26.9243	8.4616
	924.88	501.674		768.282	464.111		20.7229	13.3018
	1191.49	358.1		661.293	308.352
	1086.32	410.026		662.775	339.569
	1067.78	576.634		833.392	417.533
	934.23	492.994		682.141	382.974
	898.003	404.678		738.902	356.097
				731.889	372.622
				1091.49	460.271
				1032.89	398.335
				1061.27	382.141
				972.291	320.537
				913.69	337.732
				772.622	362.94
				896.329	493.159

## Sheet: Figure 2
Fig. 2d_SUN	PBS	LPS_1 h	LPS_5 h	Fig. 2d_Lamina/c	PBS	LPS_1 h	LPS_5 h
	0.909	0.699	0.4231		1.02918	1.205	0.8526
	0.9243	0.7811	0.3441		1.02838	0.9764	0.9724
	1.0748	0.7546	0.4184		0.910923	1.1164	0.9648
	0.9907	0.6369	0.4163		0.914712	1.296	0.8502
	1.1071	0.6759	0.3215		1.0469	1.1371	0.8284
	0.9467	0.5635	0.4985		1.02146	1.0999	0.8703
	0.9764	0.6488	0.4955		1.02588	0.9434	0.7411
	0.9936	0.6657	0.4522		1.17223	1.0426	0.8814
	0.9691	0.6362	0.4018		1.04614	0.8948	0.9243
	1.1083	0.6504	0.4057		1.0041	1.1361	0.94698
Fig 2a

## Sheet: Figure 3
Fig.3g	e.v.	WT	SA	Fig.3k	DMSO/PBS	DMSO/LPS	TBB/PBS	TBB/LPS	Fig.3m	WT	DKO
	84.3189	257.34	948.338		22.1034	9.9296	26.5385	36.562		31.6178	6.1427
	92.2461	240.261	1179.04		22.3764	10.0147	34.8855	21.8908		23.8139	3.6236
	90.8427	266.773	1222.94		24.1339	9.8538	28.329	28.083		28.4733	6.7041
	72.2108	301.671	1036.93		22.9202	10.3341	36.4269	22.1961		26.7235	5.926
	128.183	325.032	926.697		22.7951	12.2208	34.9589	21.031		24.4157	6.842
	84.5273	295.012	955.922		24.4422	13.589	28.5731	28.1768		30.9513	6.882
	120.722	282.804	1024.54		20.242	10.3518	35.4169	29.8679		23.764	5.0088
	125.957	339.055	876.895		24.0723	9.0605	30.8544	27.6101		24.7739	6.242
	122.381	335.91	1035.51		23.1321	9.9319	25.0587	33.644		26.33	5.6747
	110.857	226.635	968.192		24.589	11.1128	30.9395	24.8855		30.1145	6.4269
	103.024	251.421	1045.69		20.9395	10.2842	31.926	24.052		25.9953	6.138
	95.737	261.163	940.015		20.8661	10.899	33.7141	29.7798		23.9842	5.3465
	97.2167	229.88	1028.12		19.3394	7.7334	31.2361	23.1357		25.8955	6.8121
	83.7904	269.486	1125.34		22.9801	7.4052	23.6906	28.6964		35.6988	5.1856
	80.0646	273.432	947.845		20.353	12.175	22.0993	28.3148		35.3288	5.3817
	80.6078	258.142	1078.24		20.6113	8.2883	28.8814	33.8256		31.177	6.111
	95.2055	321.58	1174.73		22.7581	8.8702	27.2402	24.6389		23.4557	6.1568
	80.461	330.643	928.917		21.2243	9.8914	25.0705	35.2672		30.9014	6.7428
										28.9495	6.855
Fig.3a		Fig.3b				Fig.3c				22.3841	6.138
										29.3864	6.8644
										27.3018	7.4985
										29.4598	5.9707
										28.3764	6.7522
										25.2789	6.2302
										30.1844	3.9724
										25.232	5.976
										25.7722	6.0071
										24.1104	6.0188
Fig.3d		Fig. 3e			Fig. 3h			Fig. 3i		25.5902	5.232
										25.6988	3.5673
										29.7329	7.59
										20.966	5.5232

## Sheet: Figure 4
Fig.4b	n.c.			siSUN2
b1+a1	0.2257	0.1862	0.2059	0.3103	0.3087	0.3157
b1+a2	0.4077	0.4153	0.3985	1.0838	1.1835	1.0969
b1+a3	0.1576	0.1495	0.1628	0.3022	0.3144	0.2963
b1+a4	0.1824	0.1725	0.1708	0.3037	0.2989	0.3132
b2+a1	0.3332	0.3599	0.3109	0.3343	0.3622	0.3441
b2+a2	0.4209	0.4199	0.3729	0.6585	0.6801	0.5953
b2+a3	0.2341	0.2193	0.2376	0.6677	0.7833	0.8394
b2+a4	0.2856	0.2768	0.2791	0.5761	0.5747	0.6105
b3+a1	0.2033	0.227	0.2178	0.1884	0.2142	0.1881
b3+a2	0.3811	0.3936	0.4185	0.3397	0.3209	0.2882
b3+a3	0.3116	0.3272	0.2846	0.3421	0.31918	0.3037
b3+a4	0.4113	0.3872	0.4186	0.3601	0.3575	0.3248
b4+a1	0.3216	0.3287	0.3222	0.3391	0.3287	0.3355
b4+a2	0.4553	0.4793	0.5255	1.3954	1.6465	1.6271
b4+a3	0.3341	0.3126	0.3189	0.1857	0.2104	0.2235
b4+a4	0.4221	0.4118	0.4108	0.3515	0.3431	0.3873

## Sheet: Figure 5
Fig.5e				Fig.5f
WT_1 kpa	0.9957	1.01345	0.99085	WT_e.v._1 kpa	0.9907	1.0047	1.0046
WT_50 kpa	28.6663	26.6868	29.5165	WT_e.v._50 kpa	11.67	11.7334	10.8068
DKO_1 kpa	16.8162	15.6894	17.0458	DKO_e.v._1 kpa	5.0071	5.3541	5.431
DKO_50 kpa	24.6835	21.187	23.6348	DKO_e.v._50 kpa	6.1903	6.4058	7.0429
				DKO_SUN2_1 kpa	2.6495	2.0476	2.5831
				DKO_SUN2_50 kpa	10.3629	9.9296	10.1069
				DKO_200-233._1 kpa	2.8509	2.724	3.0495
				DKO_200-233._50 kpa	8.6025	8.9589	8.3518

## Sheet: Figure 6
Fig.6a	WT	DKO	Fig.6d	WT	DKO	Fig.6e	WT	DKO
	25.7	63.2		0.1147	0.24661		0.6899	1.29141
	27.2	59.2		0.1151	0.24394		0.7334	1.3161
	30.6	60.2		0.1406	0.24801		0.6052	1.29906
	32.8	69.3		0.1245	0.2453		0.6175	1.30993
	30.6	74.8		0.1414	0.26113		0.62883	1.28814
	25.3	76.4		0.1327	0.26581		0.5702	1.3402
	26.8	59.6		0.13166	0.2543		0.5914	1.2705
	31.6	75.9		0.16174	0.25349		0.60141	1.30511
	28.3	68.2		0.13317	0.2596		0.64539	1.3309
	28.4	62.7		0.15376	0.26248		0.5209	1.3323
Fig.6c
WT_Sun1	0.99235	1.00926	0.99839
DKO_Sun1	0.19337	0.17622	0.13805
WT_Sun2	0.994157	1.02842	0.977423
DKO_Sun2	0.18004	0.1749	0.14241
WT_Il6	0.9513	1.01188	1.03682
DKO_Il6	3.1394	3.0124	3.34534
WT_Il1b	1.10764	1.0088	0.90356
DKO_Il1b	2.4962	2.2766	2.9877
WT_Nos2	0.997739	1.0242	0.978061
DKO_Nos2	1.817	2.2807	2.1483
WT_Arg1	0.99218	0.996747	1.01107
DKO_Arg1	0.4809	0.48027	0.50511
WT_Mrc1	1.01114	1.0269	0.961955
DKO_Mrc1	0.4445	0.6542	0.61498
WT_Retnla	0.9953	1.0138	0.9909
DKO_Retnla	0.30875	0.59548	0.334539

## Sheet: Figure 7
Fig. 7e	WT	DKO
	0.76	0.14
	0.71	0.16
	0.42	0
	0.54	0.32
	0.42	0.16
	0.93	0.16
	0.42	0.33
	0.64	0.22
	0.32	0.24
	0.64	0.18
Fig. 7a

## Sheet: Figure S2
Fig. S2a

## Sheet: Figure S3
Fig. S3a	SUN1			SUN2			IL6
LPS_0h	0.99291	0.99331	1.01378	1.0264	0.99984	0.97376	0.96633	0.97634	1.05733
LPS_0.5h	1.2751	1.25138	1.4234	1.14804	1.057	1.17992	147.29	151.461	162.543
LPS_1h	1.17698	1.25655	1.1768	1.07141	1.07833	1.1997	221.196	231.15	219.186
LPS_5h	0.9562	0.9202	0.89425	0.8432	0.7581	0.79953	749.14	945.255	991.086
Fig.S3c			Fig. S3g

## Sheet: Figure S5
Fig. S5c	WT	WT+LPS	DKO+LPS	DKO+LPS+SUN2	DKO+LPS+SUN2_DelTM	DKO+LPS+SUN_SA	DKO+LPS+SUN2_1-234	DKO+LPS+SUN_130-233
Tnfa	0.99105	13.1016	82.589	51.8644	90.2613	27.067	58.6348	61.5708
	1.02936	15.094	80.0911	47.3018	101.309	26.1421	59.0899	57.1932
	0.997329	13.6142	83.3588	66.8879	80.9542	31.3124	47.5984	47.1903
	1.00284	14.1574	104.651	72.4146	106.026	35.9454	57.6718	60.6959
	0.979422	12.8744	108.35	73.6236	98.7528	31.3829	56.5003	55.0969
Il6	0.9913	98.7698	548.523	225.649	440.385	187.413	318.696	291.571
	1.0141	101.148	579.351	231.383	468.08	184.037	325.429	287.193
	0.9933	118.115	534.836	279.043	386.412	193.447	319.251	297.19
	0.9907	113.799	566.465	236.192	446.858	168.908	319.201	290.696
	1.0106	94.0341	553.826	229.287	463.086	165.849	322.531	295.097
Fig. 5d

[truncated: 1 more sheets: Figure S6]
